# Supplementary material for: Lurasidone and Fluvoxamine Combination in Eating Disorders with Comorbid Obsessive–Compulsive Disorder: Preliminary Evidence from an Observational Study
Source: Med Sci (Basel). 2025 Dec 23;14(1):8. doi: 10.3390/medsci14010008 (PMC12821398; doi:10.3390/medsci14010008)
Supplement: Supplementary file 1 [file medsci-14-00008-s001.zip]

Archive with 1 entries (1 files):
- medsci-3880100-supplementary.pdf
